# Supplementary material for: High-Sensitive TRBC1-Based Flow Cytometric Assessment of T-Cell Clonality in Tαβ-Large Granular Lymphocytic Leukemia
Source: Cancers (Basel). 2022 Jan 14;14(2):408. doi: 10.3390/cancers14020408 (PMC8773687; doi:10.3390/cancers14020408)
Supplement: Supplementary file 1 [file cancers-14-00408-s001.zip]

Archive with 1 entries (1 files):
- cancers-1536210-supplementary.pdf
